# Supplementary material for: The Role of Edaphic Environment and Climate in Structuring Phylogenetic Pattern in Seasonally Dry Tropical Plant Communities
Source: PLoS One. 2015 Mar 23;10(3):e0119166. doi: 10.1371/journal.pone.0119166 (PMC4370636; doi:10.1371/journal.pone.0119166)
Supplement: S1 Dataset — (TXT) [file pone.0119166.s001.txt]

Municipality-State	Environment type	Site code	Reference	Latitude	Longitude	Annual.mean.temp	Annual.prec	Prec.dry.season	MPD	MPDherb	MPDwood	SESMPD	SESherb	SESwood	MNTD	MNTDherb	MNTDwood	SESMNTD	SESherb	SESwood	Spatial Filter nº 1
Crateús-CE	Crystalline	Cry1	Araújo et al. (2011)	-5.133	-40.866	25.8	784	6	241.49	259.53	218.36	-2.52	1.07	-5.63	81.62	96.65	88.63	-1.97	-1.63	-2.3	-0.373
Floresta-PE	Crystalline	Cry2	Costa et al. (2009)	-8.312	-38.195	23.1	588	21	252.39	261.98	240.62	0.01	1.17	-1.55	87.04	108.38	83.47	-1.88	-1.15	-3.51	0.225
Quixadá-CE	Crystalline	Cry3	Costa et al. (2007)	-4.826	-38.969	26.5	769	10	238.54	252.22	219.85	-2.93	0.03	-4.92	79.85	87.38	85.86	-2.78	-2.96	-3.03	-0.174
Floresta-PE	Crystalline	Cry4	Rodal et al. (2005)	-8.309	-38.202	23.1	588	21	243.6	258.06	228.11	-1.39	0.55	-2.98	92.04	115.5	89.97	-1.76	-1.15	-3	0.225
Floresta-PE	Crystalline	Cry5	Rodal et al. (2005)	-8.476	-38.480	24.8	530	16	243.54	258.63	224.3	-1.2	0.58	-2.78	94	110.44	94.25	-2.07	-1.67	-2.94	0.234
Crateús-CE	Sedimentary	Sed1	Araújo et al. (2011)	-5.167	-40.933	23.2	955	20	236.95	259.26	226.32	-3.46	0.66	-5.31	79.26	130.89	77.78	-2.39	0.01	-3.44	-0.373
Crateús-CE	Sedimentary	Sed2	Araújo et al. (2011)	-5.133	-40.900	23.7	924	17	235.81	268.25	220.03	-5.7	1.91	-9.19	73.78	109.26	73.5	-1.73	-1.12	-2.65	-0.373
São José do Piauí-PI	Sedimentary	Sed3	Mendes & Castro (2010)	-6.854	-41.471	24.8	794	9	237.12	285.85	229.08	-3.42	2.07	-4.94	83.39	183.53	76.55	-1.77	1.19	-3.51	-0.228
Quixadá-CE	Inselberg	Ins1	Araújo et al. (2008)	-4.956	-39.024	27	771	10	256.01	259.4	241.92	0.59	0.73	-1.07	108.69	113.57	128	0.17	-1.33	0	-0.174
São Joaquim do Monte-PE	Inselberg	Ins2	Gomes & Alves (2010)	-8.382	-35.844	21.4	792	53	268.23	276.06	252.42	4.19	3.58	0.05	95.27	126.37	91.86	1.87	2.52	-1.34	0.344
Agrestina-PE	Inselberg	Ins3	Gomes & Alves (2010)	-8.391	-36.010	21	621	45	264.3	271.14	245.47	2.69	2.96	-0.92	95.68	113.03	99.78	0.75	1.1	-1.62	0.345
Esperança-PB	Inselberg	Ins4	Porto et al. (2008)	-7.017	-35.881	21.6	818	51	268.28	271.73	246.22	3.34	2.57	-0.95	99.57	115.97	96.77	0.98	0.04	-1.75	0.272
Feira de Santana-BA	Inselberg	Ins5	França et al. (2005)	-12.272	-39.061	23.5	847	128	271.05	256.41	269.03	2.23	0.12	1.85	141.05	190.82	147.41	1.91	-0.72	2.08	0.050
